# Supplementary material for: Heterogeneous ensemble approach with discriminative features and modified-SMOTEbagging for pre-miRNA classification
Source: Nucleic Acids Res. 2012 Sep 24;41(1):e21. doi: 10.1093/nar/gks878 (PMC3592496; doi:10.1093/nar/gks878)
Supplement: Supplementary Data [file supp_gks878_nar-01935-met-g-2012-File001.xlsx]

## Sheet: Animal Species V.17
Species	abbrev.	# of pre-miRNA	Correctly predicted	% correctly predicted
Ectocarpus siliculosus	esi	26	25	96.1538
Xenoturbella bocki	xbo	8	6	75
Branchiostoma floridae	bfl	154	148	96.1039
Ciona intestinalis	cin	331	296	89.426
Ciona savignyi	csa	27	25	92.5926
Oikopleura dioica	odi	66	60	90.9091
Petromyzon marinus	pma	244	224	91.8033
Xenopus laevis	xla	22	19	86.3636
Xenopus tropicalis	xtr	186	183	98.3871
Gallus gallus	gga	499	448	89.7796
Taeniopygia guttata	tgu	220	204	92.7273
Canis familiaris	cfa	323	313	96.904
Equus caballus	eca	341	332	97.3607
Monodelphis domestica	mdo	157	145	92.3567
Ateles geoffroyi	age	60	59	98.3333
Lagothrix lagotricha	lla	48	47	97.9167
Saguinus labiatus	sla	42	41	97.619
Macaca mulatta	mml	479	446	93.1106
Macaca nemestrina	mne	74	74	100
Pygathrix bieti	pbi	11	11	100
Gorilla gorilla	ggo	85	85	100
Homo sapiens	hsa	1424	1343	94.3118
Pan paniscus	ppa	88	88	100
Pongo pygmaeus	ppy	581	509	87.6076
Pan troglodytes	ptr	600	570	95
Symphalangus syndactylus	ssy	11	11	100
Lemur catta	lca	16	15	93.75
Ornithorhynchus anatinus	oan	337	317	94.0653
Cricetulus griseus	cgr	2	2	100
Mus musculus	mmu	720	658	91.3889
Rattus norvegicus	rno	408	398	97.549
Bos taurus	bta	662	548	82.7795
Ovis aries	oar	55	52	94.5455
Sus scrofa	ssc	228	217	95.1754
Danio rerio	dre	358	348	97.2067
Fugu rubripes	fru	131	128	97.7099
Oryzias latipes	ola	16	13	81.25
Tetraodan nigroviridis	tni	132	125	94.697
Strongylocentrotus purpuratus	spu	57	51	89.4737
Saccoglossus kowalevskii	sko	90	90	100
Ixodes scapularis	isc	37	37	100
Daphnia pulex	dpu	45	36	80
Aedes aegypti	aae	101	101	100
Anopheles gambiae	aga	67	66	98.5075
Apis mellifera	ame	174	145	83.3333
Acyrthosiphon pisum	api	123	117	95.122
Bombyx mori	bmo	487	344	70.6366
Culex quinquefasciatus	cqu	72	70	97.2222
Drosophila ananassae	dan	76	73	96.0526
Drosophila erecta	der	81	80	98.7654
Drosophila grimshawi	dgr	82	82	100
Drosophila melanogaster	dme	238	220	92.437
Drosophila mojavensis	dmo	71	70	98.5915
Drosophila persimilis	dpe	75	74	98.6667
Drosophila pseudoobscura	dps	211	201	95.2607
Drosophila sechellia	dse	78	76	97.4359
Drosophila simulans	dsi	136	132	97.0588
Drosophila virilis	dvi	74	73	98.6486
Drosophila willistoni	dwi	77	76	98.7013
Drosophila yakuba	dya	80	78	97.5
Heliconius melpomene	hme	2	2	100
Locusta migratoria	lmi	7	7	100
Nasonia giraulti	ngi	32	31	96.875
Nasonia longicornis	nlo	28	27	96.4286
Nasonia vitripennis	nvi	53	52	98.1132
Tribolium castaneum	tca	206	186	90.2913
Strigamia maritima	smr	4	4	100
Brugia malayi	bma	32	31	96.875
Caenorhabditis briggsae	cbr	140	137	97.8571
Caenorhabditis elegans	cel	207	194	93.7198
Caenorhabditis remanei	crm	109	109	100
Pristionchus pacificus	ppc	124	123	99.1935
Capitella teleta	cte	125	119	95.2
Haliotis rufescens	hru	5	3	60
Lottia gigantea	lgi	60	60	100
Cerebratulus lacteus	cla	2	2	100
Echinococcus granulosus	egr	23	22	95.6522
Echinococcus multilocularis	emu	22	22	100
Schistosoma japonicum	sja	55	35	63.6364
Schistosoma mansoni	sma	5	5	100
Schmidtea mediterranea	sme	148	142	95.9459
Hydra magnipapillata	hma	17	17	100
Nematostella vectensis	nve	49	48	97.9592
Amphimedon queenslandica	aqu	8	8	100
Dictyostelium discoideum	ddi	2	2	100
		13169	12213	92.7405

## Sheet: Plant species V.17
Species	abbrev.	# of pre-miRNA	Correctly predicted	% correctly predicted
Chlamydomonas reinhardtii	cre	50	47	94
Picea abies	pab	40	38	95
Pinus taeda	pta	37	37	100
Physcomitrella patens	ppt	229	222	96.9432
Selaginella moellendorffii	smo	58	58	100
Arabidopsis lyrata	aly	201	200	99.5025
Arabidopsis thaliana	ath	232	231	99.569
Brassica napus	bna	46	46	100
Brassica oleracea	bol	6	6	100
Brassica rapa	bra	19	19	100
Carica papaya	cpa	1	1	100
Ricinus communis	rco	63	63	100
Arachis hypogaea	ahy	23	21	91.3043
Glycine max	gma	203	201	99.0148
Glycine soja	gso	13	13	100
Lotus japonicus	lja	3	3	100
Medicago truncatula	mtr	375	368	98.1333
Phaseolus vulgaris	pvu	8	8	100
Vigna unguiculata	vun	2	2	100
Rehmannia glutinosa	rgl	6	4	66.6667
Gossypium arboretum	gar	1	1	100
Gossypium herbacium	ghb	1	1	100
Gossypium hirsutum	ghr	34	34	100
Gossypium raimondii	gra	4	4	100
Theobroma cacao	tcc	82	82	100
Aquilegia caerulea	aqc	45	44	97.7778
Malus domestica	mdm	1	1	100
Citrus clementine	ccl	5	5	100
Citrus reticulata	crt	4	4	100
Citrus sinensis	csi	60	57	95
Citrus trifoliata	ctr	6	6	100
Populus euphratica	peu	5	4	80
Populus trichocarpa	ptc	234	227	97.0085
Solanum lycopersicum	sly	36	36	100
Vitis vinifera	vvi	163	159	97.546
Aegilops tauschii	ata	2	2	100
Brachypodium distachyon	bdi	139	134	96.4029
Festuca arundinacea	far	15	11	73.3333
Hordeum vulgare	hvu	22	21	95.4545
Oryza sativa	osa	491	485	98.778
Sorghum bicolor	sbi	148	148	100
Saccharum officinarum	sof	16	16	100
Saccharum spp.	ssp	18	18	100
Triticum aestivum	tae	44	42	95.4545
Triticum turgidum	ttu	1	1	100
Zea mays	zma	170	165	97.0588
		3362	3296	98.0369

## Sheet: Virus species V.17
Species	abbrev.	# of pre-miRNA	Correctly predicted	% correctly predicted
Bovine herpesvirus1	bhv1	10	7	70
BK polymavirus	bkv	1	1	100
Bandicoot papillomatosis virus1	bpcv1	1	1	100
Bandicoot papillomatosis virus2	bpcv2	1	1	100
Epstein Barr virus	ebv	25	25	100
Herpes B virus	hbv	3	3	100
Human cytomegalovirus	hcmv	11	11	100
Human immunodeficiency virus1	hiv1	3	2	66.6667
Herpes Simplex virus1	hsv1	16	16	100
Herpes Simplex virus2	hsv2	18	17	94.4444
Herpesvirus of turkeys	hvt	17	11	64.7059
Infectious laryngotracheitis virus	iltv	7	7	100
JC polyomavirus	jcv	1	1	100
Kaposi sarcoma-associated herpesvirus	kshv	13	13	100
Mouse cytomegalovirus	mcmv	18	17	94.4444
Markel cell polyomavirus	mcv	1	1	100
Mareks disease virus	mdv1	14	14	100
Mareks disease virus type 2	mdv2	18	18	100
Mouse gammaherpesvirus 68	mghv	15	14	93.3333
Rhesus lymphocryptovirus	rlcv	36	35	97.2222
Rhesus monkey rhadinovirus	rrv	7	7	100
Simian virus 40	sv40	1	1	100
		237	223	94.0928

## Sheet: Animal species V.18 update
Species	abbrev.	# of pre-miRNA	Correctly predicted	% correctly predicted
Ectocarpus siliculosus	esi	26	25	96.1538
Phaeodactylum tricornutum	pti	13	13	100
Xenoturbella bocki	xbo	8	6	75
Branchiostoma floridae	bfl	154	148	96.1039
Ciona intestinalis	cin	350	313	89.4286
Ciona savignyi	csa	27	25	92.5926
Oikopleura dioica	odi	66	60	90.9091
Anolis carolinensis	aca	282	278	98.5816
Petromyzon marinus	pma	244	224	91.8033
Xenopus laevis	xla	22	19	86.3636
Xenopus tropicalis	xtr	188	185	98.4043
Gallus gallus	gga	499	448	89.7796
Taeniopygia guttata	tgu	224	207	92.4107
Canis familiaris	cfa	323	313	96.904
Equus caballus	eca	341	332	97.3607
Monodelphis domestica	mdo	156	145	92.9487
Macropus eugenii	meu	2	2	100
Sarcophilus harrisii	sha	67	63	94.0299
Ateles geoffroyi	age	60	59	98.3333
Lagothrix lagotricha	lla	48	47	97.9167
Saguinus labiatus	sla	42	41	97.619
Macaca mulatta	mml	479	446	93.1106
Macaca nemestrina	mne	74	74	100
Pygathrix bieti	pbi	11	11	100
Gorilla gorilla	ggo	85	85	100
Homo sapiens	hsa	1527	1441	94.368
Pan paniscus	ppa	88	88	100
Pongo pygmaeus	ppy	581	509	87.6076
Pan troglodytes	ptr	600	570	95
Symphalangus syndactylus	ssy	11	11	100
Lemur catta	lca	16	15	93.75
Ornithorhynchus anatinus	oan	337	317	94.0653
Cricetulus griseus	cgr	2	2	100
Mus musculus	mmu	741	679	91.6329
Rattus norvegicus	rno	408	398	97.549
Bos taurus	bta	662	548	82.7795
Ovis aries	oar	55	52	94.5455
Sus scrofa	ssc	228	217	95.1754
Danio rerio	dre	344	335	97.3837
Fugu rubripes	fru	131	128	97.7099
Oryzias latipes	ola	168	155	92.2619
Tetraodan nigroviridis	tni	132	125	94.697
Strongylocentrotus purpuratus	spu	57	51	89.4737
Saccoglossus kowalevskii	sko	91	91	100
Ixodes scapularis	isc	49	48	97.9592
Rhipicephalus microplus	rmi	24	17	70.8333
Daphnia pulex	dpu	45	36	80
Aedes aegypti	aae	101	101	100
Anopheles gambiae	aga	67	66	98.5075
Apis mellifera	ame	174	145	83.3333
Acyrthosiphon pisum	api	123	117	95.122
Bombyx mori	bmo	487	344	70.6366
Culex quinquefasciatus	cqu	72	70	97.2222
Drosophila ananassae	dan	76	73	96.0526
Drosophila erecta	der	81	80	98.7654
Drosophila grimshawi	dgr	82	82	100
Drosophila melanogaster	dme	240	221	92.0833
Drosophila mojavensis	dmo	71	70	98.5915
Drosophila persimilis	dpe	75	74	98.6667
Drosophila pseudoobscura	dps	211	201	95.2607
Drosophila sechellia	dse	78	76	97.4359
Drosophila simulans	dsi	136	132	97.0588
Drosophila virilis	dvi	74	73	98.6486
Drosophila willistoni	dwi	77	76	98.7013
Drosophila yakuba	dya	80	78	97.5
Heliconius melpomene	hme	2	2	100
Locusta migratoria	lmi	7	7	100
Nasonia giraulti	ngi	32	31	96.875
Nasonia longicornis	nlo	28	27	96.4286
Nasonia vitripennis	nvi	53	52	98.1132
Tribolium castaneum	tca	206	186	90.2913
Strigamia maritima	smr	3	3	100
Ascaris suum	asu	97	93	95.8763
Brugia malayi	bma	32	31	96.875
Caenorhabditis briggsae	cbr	140	137	97.8571
Caenorhabditis elegans	cel	223	210	94.1704
Caenorhabditis remanei	crm	109	109	100
Pristionchus pacificus	ppc	124	123	99.1935
Capitella teleta	cte	125	119	95.2
Glottidia pyramidata	gpy	1	1	100
Terebratulina retusa	tre	1	1	100
Haliotis rufescens	hru	5	3	60
Lottia gigantea	lgi	60	60	100
Cerebratulus lacteus	cla	2	2	100
Echinococcus granulosus	egr	23	22	95.6522
Echinococcus multilocularis	emu	22	22	100
Schistosoma japonicum	sja	55	35	63.6364
Schistosoma mansoni	sma	5	5	100
Schmidtea mediterranea	sme	148	142	95.9459
Hydra magnipapillata	hma	17	17	100
Nematostella vectensis	nve	49	48	97.9592
Amphimedon queenslandica	aqu	8	8	100
Dictyostelium discoideum	ddi	2	2	100
		13972	12979	92.8929

## Sheet: Plant Species V.18 Update
Species	abbrev.	# of pre-miRNA	Correctly predicted	% correctly predicted
Chlamydomonas reinhardtii	cre	50	47	94
Picea abies	pab	40	38	95
Pinus taeda	pta	37	37	100
Physcomitrella patens	ppt	229	222	96.9432
Selaginella moellendorffii	smo	58	58	100
Arabidopsis lyrata	aly	201	200	99.5025
Arabidopsis thaliana	ath	291	289	99.3127
Brassica napus	bna	46	46	100
Brassica oleracea	bol	6	6	100
Brassica rapa	bra	19	19	100
Carica papaya	cpa	1	1	100
Cucumis melo	cme	3	3	100
Ricinus communis	rco	63	63	100
Acacia auriculiformis	aau	7	5	71.4286
Arachis hypogaea	ahy	23	21	91.3043
Acacia mangium	amg	3	2	66.6667
Glycine max	gma	362	358	98.895
Glycine soja	gso	13	13	100
Lotus japonicus	lja	3	3	100
Medicago truncatula	mtr	635	603	94.9606
Phaseolus vulgaris	pvu	8	8	100
Vigna unguiculata	vun	18	18	100
Rehmannia glutinosa	rgl	6	4	66.6667
Salvia sclarea	ssl	18	18	100
Gossypium arboretum	gar	1	1	100
Gossypium herbacium	ghb	1	1	100
Gossypium hirsutum	ghr	34	34	100
Gossypium raimondii	gra	4	4	100
Theobroma cacao	tcc	82	82	100
Aquilegia caerulea	aqc	45	44	97.7778
Bruguiera cylindrica	bcy	4	4	100
Bruguiera gymnorhiza	bgy	4	4	100
Malus domestica	mdm	1	1	100
Citrus clementine	ccl	5	5	100
Citrus reticulata	crt	4	4	100
Citrus sinensis	csi	60	57	95
Citrus trifoliata	ctr	6	6	100
Populus euphratica	peu	5	4	80
Populus trichocarpa	ptc	234	227	97.0085
Solanum lycopersicum	sly	37	37	100
Vitis vinifera	vvi	163	159	97.546
Aegilops tauschii	ata	2	2	100
Brachypodium distachyon	bdi	142	137	96.4789
Festuca arundinacea	far	15	11	73.3333
Hordeum vulgare	hvu	22	21	95.4545
Oryza sativa	osa	581	568	97.7625
Sorghum bicolor	sbi	171	170	99.4152
Saccharum officinarum	sof	16	16	100
Saccharum spp.	ssp	18	18	100
Triticum aestivum	tae	44	42	95.4545
Triticum turgidum	ttu	1	1	100
Zea mays	zma	172	167	97.093
		4014	3909	97.3842

## Sheet: Virus Species V18 Update
Species	abbrev.	# of pre-miRNA	Correctly predicted	% correctly predicted
Bovine herpesvirus1	bhv1	10	7	70
BK polymavirus	bkv	1	1	100
Bandicoot papillomatosis virus1	bpcv1	1	1	100
Bandicoot papillomatosis virus2	bpcv2	1	1	100
Epstein Barr virus	ebv	25	25	100
Herpes B virus	hbv	3	3	100
Human cytomegalovirus	hcmv	11	11	100
Human immunodeficiency virus1	hiv1	3	2	66.6667
Herpes Simplex virus1	hsv1	16	16	100
Herpes Simplex virus2	hsv2	18	17	94.4444
Herpesvirus saimiri strain A11	hvsa	3	3	100
Herpesvirus of turkeys	hvt	17	11	64.7059
Infectious laryngotracheitis virus	iltv	7	7	100
JC polyomavirus	jcv	1	1	100
Kaposi sarcoma-associated herpesvirus	kshv	13	13	100
Mouse cytomegalovirus	mcmv	18	17	94.4444
Markel cell polyomavirus	mcv	1	1	100
Mareks disease virus	mdv1	14	14	100
Mareks disease virus type 2	mdv2	18	18	100
Mouse gammaherpesvirus 68	mghv	15	14	93.3333
Rhesus lymphocryptovirus	rlcv	36	35	97.2222
Rhesus monkey rhadinovirus	rrv	7	7	100
Simian virus 40	sv40	1	1	100
		240	226	94.1667
